# Supplementary material for: Temporal Dynamics and Clinical Predictors of Brain Metastasis in Breast Cancer: A Two-Decade Cohort Analysis Toward Tailored CNS Screening
Source: Cancers (Basel). 2025 Mar 11;17(6):946. doi: 10.3390/cancers17060946 (PMC11940119; doi:10.3390/cancers17060946)
Supplement: Supplementary file 1 [file cancers-17-00946-s001.zip]

Archive with 1 entries (1 files):
- cancers-3457522-supplementary.pdf
